# Supplementary material for: Upgrading Pyrolytic Oil via Catalytic Co-Pyrolysis of Beechwood and Polystyrene
Source: Molecules. 2023 Jul 30;28(15):5758. doi: 10.3390/molecules28155758 (PMC10420871; doi:10.3390/molecules28155758)
Supplement: Supplementary file 1 [file molecules-28-05758-s001.zip]

Archive with 1 entries (1 files):
- molecules-2468336-supplementary.pdf
